# Supplementary material for: Model of B9N9 Response under External Electric Field: Geometry, Electronic Properties, Reaction Activity
Source: Molecules. 2022 Mar 6;27(5):1714. doi: 10.3390/molecules27051714 (PMC8912050; doi:10.3390/molecules27051714)
Supplement: Supplementary file 1 [file molecules-27-01714-s001.zip]

Archive with 1 entries (1 files):
- molecules-1571038-supplementary.pdf
